# Supplementary material for: HIV testing and prevalence in fishing communities in rural Uganda: a cross-sectional study of 3197 individuals within SchistoTrack
Source: BMJ Open. 2026 Feb 4;16(2):e108718. doi: 10.1136/bmjopen-2025-108718 (PMC12878462; doi:10.1136/bmjopen-2025-108718)
Supplement: online supplemental file 1 [file bmjopen-16-2-s001.txt]

### Statistical analysis code for: HIV testing and prevalence in fishing communities in rural Uganda: a cross-sectional study of 3197 individuals aged 5-92 within the community-based SchistoTrack cohort
# Authors: Bui HL, Wilburn L, Nsimbe SW, Nabatte B, Oromcan GW, Mujuni R, Juma N, Kabatereine NB, Smith AD, Chami GF

# R version 4.2.1
# Required libraries
library(Epi)
library(performance)
library(car)
library(sandwich)
library(lmtest)
library(pROC)
library(dplyr)

#==================================================================================================
# 1. Unadjusted and minimally adjusted logistic regression
#==================================================================================================

# Six fisherfolk definitions tested: occupation, fishing_activity, fishmongering_activity, village_beach, village_landing_site, water_min_dist

# Unadjusted
unadjusted_model <- glm(formula = outcome ~ fisherfolk_variable, 
                             family = 'binomial', 
                             data = data)

# Minimally adjusted (for age, gender and district)
min_adjusted_model <- glm(formula = outcome ~ fisherfolk_variable + age + gender + district, 
                             family = 'binomial', 
                             data = data)

#==================================================================================================
# 2. Backward stepwise variable selection using the lowest Bayesian Information Criterion
#==================================================================================================

predictors <- c('gender', 'education', 'majority_tribe', 'majority_religion', 'alcohol_current', 'smoking_current',
                'occupation', 'fishing_activity', 'fishmongering_activity', 'village_beach', 'village_landing_site', 'water_min_dist',
                'health_centre_type', 'social_status', 'own_home', 'home_quality', 'n_people_household', 'years_village', 'year_recruitment', 
                'hcentre_min_dist', 'district')

all_vars <- c("outcome", "age", predictors)

df_step_model <- data %>%
  dplyr::select(all_of(all_vars)) %>%                
  dplyr::filter(if_all(everything(), ~ !is.na(.)))

full_formula <- as.formula(paste("outcome ~ age + I(age^2) +", paste(predictors, collapse = " + "))) # Allow the age-squared term to be selected
min_formula <- as.formula(paste("outcome ~ age + gender + district")) # Force age, gender and district variables into the model

full_model <- glm(full_formula, data = df_step_model, family = 'binomial')

step_model <- step(full_model, 
                   scope = list(lower = min_formula, upper = full_formula), 
                   direction = "backward", 
                   k = log(nrow(df_step_model)), 
                   trace = TRUE)

# Logistic regression model with selected variables
selected_vars <- c("...") # Manually insert the selected variables from summary(step_model)

bic_model <- glm(formula = outcome ~ selected_vars, 
                 family = 'binomial', 
                 data = data)

#==================================================================================================
# 3. Clustered standard errors by village (re-calculates 95% CIs for odds ratios)
#==================================================================================================

# Generic function
add_clustered_vcov <- function(model, cluster, type = "HC1", ...) {
  UseMethod("add_clustered_vcov")
}

# Default implementation (used by GLM if no special method)
add_clustered_vcov.default <- function(model, cluster, type = "HC1", ...) {
  # Calculate clustered vcov
  clustered_vcov <- vcovCL(model, cluster = cluster, type = type, ...)
  
  # Store in a safe environment
  storage <- new.env(parent = emptyenv())
  storage$vcov <- clustered_vcov
  storage$cluster <- cluster
  storage$type <- type
  
  # Add storage as attribute
  attr(model, ".clustered_storage") <- storage
  
  # Add custom class (prepend to preserve inheritance)
  model_class <- class(model)[1]
  new_class <- paste0(model_class, "_clustered")
  if (!inherits(model, new_class)) {
    class(model) <- c(new_class, class(model))
  }
  
  return(model)
}

# GLM-specific override (uses default logic)

add_clustered_vcov.glm <- function(model, cluster, type = "HC1", ...) {
  NextMethod()
}

vcov.glm_clustered <- function(object, ...) {
  storage <- attr(object, ".clustered_storage")
  if (!is.null(storage) && exists("vcov", envir = storage)) {
    return(get("vcov", envir = storage))
  }
  NextMethod()
}

summary.glm_clustered <- function(object, ...) {
  s <- NextMethod()
  vcov_clustered <- vcov(object)
  se_clustered <- sqrt(diag(vcov_clustered))
  
  # Update coefficients table
  s$coefficients[, "Std. Error"] <- se_clustered
  
  # For GLM, we use z-values instead of t-values
  s$coefficients[, "z value"] <- s$coefficients[, "Estimate"] / se_clustered
  s$coefficients[, "Pr(>|z|)"] <- 2 * pnorm(-abs(s$coefficients[, "z value"]))
  
  # Add clustering info
  storage <- attr(object, ".clustered_storage")
  s$cluster_info <- list(
    cluster = storage$cluster,
    type = storage$type
  )
  
  class(s) <- c("summary.glm_clustered", class(s))
  return(s)
}

# Implement clustering by village on the BIC-based model
bic_model_clustered <- add_clustered_vcov(bic_model, cluster = ~ village)

#==================================================================================================
# 4. Model evaluation: FAR, VIF, ICC and AUC
#==================================================================================================

# Floating absolute risks for district (use the clustered model to obtain final 95% CIs for district)
float(bic_model_clustered, "district") 

# Variance inflation factor (VIF)
vif(bic_model)

# Intraclass correlation coefficient (ICC) for an empty multilevel model at the village level
model_village <- glmer(outcome ~ 1 + (1 | village),
                       data = data,
                       family = binomial)

performance::icc(model_village)

# Calculate AUC for stratified 10-fold cross-validation
cross_validate_stratified = function(form, data, k = 10, response = 'outcome') {
  print(response)
  
  # Convert response to a consistent logical format (1/0)
  response_vals <- data[[response]]
  if (is.factor(response_vals)) response_vals <- as.character(response_vals)
  
  # Find indices for positive and negative classes
  pos_index <- which(response_vals == 'yes' | response_vals == 1)
  neg_index <- which(response_vals == 'no' | response_vals == 0)
  
  # Shuffle the indices
  pos_index <- sample(pos_index, length(pos_index), replace = FALSE)
  neg_index <- sample(neg_index, length(neg_index), replace = FALSE)
  
  # Create stratified folds for both positive and negative classes
  pos_folds <- split(pos_index, rep(1:k, length.out = length(pos_index)))
  neg_folds <- split(neg_index, rep(1:k, length.out = length(neg_index)))
  
  # Compute mean AUC across folds
  mean(sapply(1:k, function(i) {
    test <- c(pos_folds[[i]], neg_folds[[i]])  # Stratified test set
    
    # Fit the model on the training data
    mod <- glm(formula = form, family = binomial, data = data[-test, ], maxit = 50)
    pred <- predict(mod, data[test, ], type = "response")
    
    # Convert the actual response to 0/1 format
    actual <- data[test, response]
    if (is.factor(actual)) actual <- as.character(actual)
    actual <- ifelse(actual == 'yes' | actual == 1, 1, 0)
    
    # Compute and return the AUC
    return(pROC::auc(actual, pred))
  }))
}

set.seed(2101)
cross_validate_stratified(form = formula, data = data, response = 'outcome')
